# Supplementary material for: A Weighted Gene Co-Expression Network Analysis–Derived Prognostic Model for Predicting Prognosis and Immune Infiltration in Gastric Cancer
Source: Front Oncol. 2021 Feb 25;11:554779. doi: 10.3389/fonc.2021.554779 (PMC7947930; doi:10.3389/fonc.2021.554779)
Supplement: Supplementary file 7 [file Table_1.xls]

## Sheet: uniCox
id	HR	HR.95L	HR.95H	pvalue
ACBD5	0.161804	0.0630702	0.415104	0.000151227
ACKR1	2.02349	1.29846	3.15336	0.00184673
ACVR1C	0.297566	0.141962	0.623729	0.00132699
ADAMTS1	3.85649	2.25299	6.60123	8.57423e-07
ADAMTS3	2.84315	1.68755	4.79008	8.63373e-05
AEBP1	2.40616	1.45087	3.99044	0.000669201
AFAP1-AS1	0.577214	0.382687	0.870625	0.00877617
AGPAT4	3.36264	1.4641	7.72304	0.00425484
AGR3	0.629797	0.474326	0.836226	0.00139121
AHNAK2	1.94752	1.24711	3.04129	0.00337886
AK021804	2.32331	1.64654	3.27825	1.59783e-06
AMIGO2	1.82853	1.20081	2.78437	0.0049095
ANGPTL2	3.1211	1.60621	6.06474	0.000784831
ANKS4B	0.203731	0.083907	0.494671	0.000439596
ANXA4	0.252081	0.100242	0.633917	0.00340278
AOX1	2.95904	1.66026	5.27384	0.000233784
AP1M2	0.169277	0.0681157	0.420677	0.000131169
ARHGAP32	0.137133	0.0611701	0.307429	1.40982e-06
ARMCX2	2.93766	1.82195	4.73658	9.80953e-06
ASPN	1.60611	1.13527	2.27222	0.00743503
ATP8B2	8.59846	3.44915	21.4353	3.90151e-06
B3GNT3	0.142183	0.0562508	0.35939	3.74058e-05
BACH2	7.28333	2.83248	18.7281	3.77824e-05
BCKDHB	0.190605	0.0752547	0.482763	0.000472616
BCL2L15	0.320458	0.182182	0.563686	7.83248e-05
BGN	3.57823	1.81904	7.03875	0.000221418
BICC1	4.49781	2.13103	9.4932	7.9743e-05
BNC2	3.23718	1.72456	6.0765	0.00025604
BNIP2	3.87664	1.40881	10.6674	0.00870001
BNIP3	1.9732	1.32457	2.93945	0.000831051
BSPRY	0.206173	0.0894637	0.475134	0.000209771
C11orf96	3.51662	1.9997	6.18422	1.26499e-05
C1GALT1	0.16545	0.0576599	0.474744	0.000822386
C1orf106	0.246136	0.12217	0.49589	8.76231e-05
C1orf116	0.356305	0.179819	0.706004	0.00309879
C1orf216	7.76087	2.96704	20.3001	2.95603e-05
C1orf53	0.258725	0.106833	0.626576	0.00273673
C1orf54	3.40613	1.60385	7.23366	0.00142617
C1R	2.84506	1.62292	4.98752	0.00026158
C3	2.10202	1.38513	3.18994	0.000481473
C3orf80	2.13789	1.26786	3.60493	0.00436832
C4orf19	0.449099	0.268104	0.752281	0.00235456
C4orf3	4.77766	1.58302	14.4193	0.00552043
C5orf30	0.352992	0.179266	0.695078	0.00259452
C6orf136	0.239379	0.0871271	0.657685	0.00556157
C8orf48	4.83836	2.07309	11.2922	0.000266463
C8orf49	0.170183	0.0599916	0.482774	0.000872175
CALD1	7.28106	3.47464	15.2574	1.44271e-07
CALHM2	3.72469	1.38243	10.0355	0.00931263
CALML4	0.166488	0.0647594	0.42802	0.000198148
CASP6	0.133638	0.0470201	0.379817	0.000159112
CAV1	3.82629	2.23667	6.54565	9.65423e-07
CAV2	3.20612	1.48291	6.93178	0.00306139
CCDC102B	2.01812	1.19696	3.40263	0.00842541
CCDC3	5.03929	2.28142	11.131	6.33717e-05
CCDC68	0.381963	0.217163	0.671828	0.000836145
CCDC80	2.11904	1.44988	3.09704	0.000105067
CD248	3.88967	1.60151	9.44705	0.00269847
CD36	3.31087	1.55507	7.04914	0.00190225
CD93	3.01495	1.572	5.7824	0.00089581
CDH11	2.56848	1.42163	4.64051	0.00177406
CDH5	2.35032	1.23673	4.46662	0.00909314
CDS1	0.208478	0.0893885	0.486228	0.000284682
CH25H	2.11041	1.36139	3.27153	0.000839987
CHMP4C	0.155507	0.0765164	0.316043	2.69831e-07
CHN1	2.29473	1.31529	4.00352	0.0034436
CHRDL2	2.22638	1.50991	3.28281	5.35263e-05
CHST15	4.44369	1.71085	11.5418	0.00219405
CHST7	3.44034	1.42915	8.28182	0.00584002
CHSY3	3.47915	1.81094	6.68407	0.000182166
CLDN12	0.268233	0.117426	0.612715	0.00179476
CLEC14A	4.59179	1.96315	10.7401	0.000438284
CLEC1A	3.76856	1.60857	8.829	0.00225588
CLIC4	4.85748	1.94699	12.1187	0.000703102
CLMP	2.07832	1.28882	3.35146	0.00269373
CNRIP1	3.55255	2.02082	6.2453	1.06274e-05
COL15A1	2.1947	1.31374	3.6664	0.00268043
COL18A1	3.93523	1.95598	7.91728	0.000122584
COL4A1	3.66845	1.8925	7.11098	0.000118628
COL4A2	3.98697	2.02841	7.83666	6.04082e-05
COL6A2	3.96965	1.82662	8.62691	0.000499131
COL8A1	3.13877	1.60462	6.13968	0.000833672
COL8A2	3.76227	1.97806	7.15585	5.35755e-05
COLEC12	2.17288	1.42627	3.31031	0.00030268
COMP	1.96805	1.35466	2.85917	0.000380968
COMTD1	0.304105	0.127194	0.727074	0.0074365
CORO2A	0.283394	0.147178	0.545681	0.000161994
CRIM1	3.99614	1.68041	9.50312	0.00172283
CRISPLD1	2.29744	1.64356	3.21147	1.12992e-06
CSGALNACT1	2.14239	1.28188	3.58055	0.00364175
CSPG4	9.34178	4.02605	21.6761	1.95965e-07
CSRP2	4.53967	2.42561	8.49626	2.23623e-06
CTB-167B5.2	2.93865	1.55372	5.55805	0.00091592
CTGF	3.26191	1.73453	6.13428	0.000243456
CXADR	0.39927	0.20388	0.781911	0.00742003
CXCL12	2.34341	1.51738	3.6191	0.000122825
CYC1	0.205843	0.0908135	0.466574	0.000153166
CYP1B1	2.08945	1.38644	3.14893	0.000429468
CYP2J2	0.492911	0.293319	0.828319	0.00755846
CYR61	3.1623	1.82457	5.4808	4.07674e-05
CYTL1	2.36081	1.35791	4.1044	0.00233298
CYYR1	2.82164	1.48493	5.36162	0.00153976
DAB2	4.94393	2.05812	11.8761	0.000351254
DACT1	2.20829	1.41429	3.44805	0.000492807
DBN1	4.04888	1.62859	10.066	0.00261614
DCN	3.45434	1.70836	6.98477	0.00055915
DDR2	4.8637	2.58214	9.16124	9.76407e-07
DDX26B	2.46621	1.24839	4.87203	0.00935975
DECR1	0.155417	0.058831	0.410575	0.00017265
DENND5A	7.00483	3.45741	14.192	6.53748e-08
DFNA5	3.20514	2.0395	5.03701	4.4178e-07
DIO2	3.92589	1.73269	8.89519	0.00104863
DKK3	10.818	4.32823	27.0387	3.49158e-07
DNAJA4	0.258386	0.0975741	0.684231	0.00645611
DNM1	3.37221	1.71749	6.6212	0.000413808
DNM3OS	3.10075	1.81684	5.29196	3.33495e-05
DPYSL2	4.01017	1.76153	9.12926	0.000936646
DPYSL3	4.25568	2.37546	7.62413	1.12567e-06
DSP	0.277405	0.12943	0.594556	0.000978186
EBF1	4.89582	2.42379	9.88907	9.50644e-06
EBPL	0.258256	0.0966673	0.689957	0.00693018
ECM2	4.74516	2.24568	10.0266	4.51417e-05
ECSCR	2.8716	1.46733	5.61981	0.00207507
EDNRA	3.99914	2.14795	7.44576	1.23862e-05
EFCAB4A	0.14678	0.0496391	0.434022	0.000522633
EFEMP1	3.34807	1.97076	5.68792	7.85945e-06
EFEMP2	5.12032	2.78258	9.42206	1.5292e-07
EFS	5.86065	2.55401	13.4484	3.01183e-05
EGFLAM	5.30778	2.02078	13.9414	0.000704668
EGR2	2.58343	1.3539	4.92953	0.00398865
EID2B	3.27245	1.50607	7.11052	0.00275155
EID3	4.86446	2.06517	11.4581	0.000295718
ELF3	0.299025	0.158337	0.564717	0.000198043
ELOVL6	0.384325	0.229152	0.644573	0.000289484
ELTD1	2.49347	1.33786	4.64725	0.00402417
EMCN	3.77679	2.14168	6.66025	4.40553e-06
EMILIN1	2.9993	1.5374	5.85131	0.0012759
ENDOG	0.175868	0.0670609	0.461217	0.000410592
ENO2	2.24967	1.29351	3.91261	0.00408639
ENOX1	4.18312	2.10707	8.30465	4.31171e-05
EPDR1	1.9176	1.25402	2.93232	0.00266009
ESRP1	0.192756	0.0944176	0.393516	6.14987e-06
EYA1	3.8335	1.82185	8.06638	0.000399613
F2RL1	0.387948	0.216435	0.695373	0.00147205
FAM101B	4.10827	2.01195	8.38879	0.000104745
FAM162B	4.44198	2.27925	8.65688	1.18732e-05
FAM198B	2.62671	1.31636	5.24141	0.00614814
FAM19A5	4.47747	2.22845	8.99628	2.54459e-05
FBLN2	2.28158	1.30492	3.9892	0.0038087
FBN1	2.55624	1.54192	4.2378	0.000273794
FBXL7	4.36777	2.42651	7.8621	8.84411e-07
FERMT2	4.51648	2.84478	7.17053	1.62748e-10
FGF2	3.13891	1.8225	5.4062	3.72757e-05
FGF7	5.6154	2.31653	13.612	0.000133721
FJX1	2.72839	1.45891	5.10252	0.00167547
FMO2	2.32653	1.42678	3.79368	0.000712736
FN1	2.81297	1.43756	5.50432	0.00253066
FNBP1	5.21539	2.24295	12.127	0.000124933
FOXA1	0.374425	0.200279	0.699994	0.00208895
FRK	0.254216	0.137702	0.469315	1.19592e-05
FRMD6	2.64652	1.60622	4.36061	0.000133498
FSTL1	4.61103	2.41712	8.79625	3.51414e-06
FSTL3	7.2585	2.84102	18.5447	3.44685e-05
FZD2	4.00631	1.6476	9.74173	0.00220328
FZD5	0.226817	0.0884283	0.581783	0.00202178
GABARAPL1	4.13002	1.76534	9.66218	0.0010733
GADD45B	4.57755	2.09398	10.0068	0.000137794
GALM	0.276802	0.1162	0.659374	0.00372729
GAS1	2.20702	1.24924	3.89911	0.00640345
GBGT1	3.83958	1.58897	9.27798	0.00280175
GFPT1	0.141699	0.0588027	0.341455	1.33353e-05
GJA1	2.63014	1.43871	4.80821	0.00167972
GJC1	7.21331	3.51105	14.8195	7.50173e-08
GLIPR1	2.46214	1.29072	4.6967	0.00624874
GLIS2	3.85326	2.08577	7.11854	1.65147e-05
GLT8D2	2.08454	1.23439	3.52019	0.00600231
GNG11	3.3588	1.70489	6.61718	0.000461758
GNL3	0.227136	0.0887074	0.581585	0.00200278
GOT1	0.328612	0.143617	0.751902	0.0084097
GPAT2	1.72684	1.1663	2.5568	0.00636773
GPR116	3.26971	1.55428	6.87845	0.00179488
GPR124	5.09807	2.58122	10.069	2.72249e-06
GPR35	0.132237	0.0454289	0.384923	0.000206207
GPX7	2.57997	1.49766	4.44442	0.000636617
GRHL2	0.191036	0.088022	0.414607	2.82778e-05
GRTP1	0.211757	0.0784732	0.571418	0.00217732
GSR	0.102125	0.0381312	0.273518	5.64952e-06
GUCY1A2	6.09092	2.57957	14.382	3.76094e-05
GUCY1A3	2.11035	1.35455	3.28786	0.000961932
GUCY1B3	2.89329	1.74993	4.78368	3.45532e-05
GXYLT2	3.4635	2.03929	5.88236	4.2902e-06
GYPC	5.40874	2.54346	11.5019	1.15982e-05
HDGFRP3	3.58444	2.09232	6.14066	3.35361e-06
HDHD3	0.249771	0.0979195	0.637112	0.00368964
HEG1	4.49958	1.91992	10.5453	0.000538111
HEY1	2.95955	1.58474	5.52707	0.000662402
HEY2	3.0569	1.4876	6.28168	0.00235987
HHEX	2.49228	1.44813	4.28929	0.000978381
HIST2H2BE	2.06153	1.23253	3.44812	0.0058408
HOOK1	0.382747	0.196198	0.746673	0.00485095
HOXA10	0.581591	0.418045	0.809118	0.00129406
HOXA13	0.515802	0.363682	0.73155	0.00020464
HOXD8	4.54387	1.7429	11.8462	0.00195964
HSPA2	2.25798	1.43738	3.54707	0.000408648
HSPG2	5.60038	2.2842	13.7309	0.000166416
HTRA1	3.88519	1.94822	7.74797	0.000116373
IDH2	0.225738	0.0952361	0.535066	0.000724307
IFT172	0.267455	0.111214	0.643195	0.00322263
IGDCC4	2.2629	1.31687	3.88856	0.00311178
IGF1R	3.18142	1.47004	6.88514	0.00330244
IGFBP4	3.77718	1.97777	7.21372	5.67704e-05
IGFBP6	3.12434	1.69433	5.76129	0.000263462
IGFBP7	8.37073	3.74647	18.7027	2.21786e-07
IL1R1	7.38139	2.92685	18.6155	2.2814e-05
IRF2BPL	10.1287	3.41824	30.0126	2.94426e-05
IRS1	4.13559	1.69794	10.0728	0.00177461
ISLR	2.10113	1.21137	3.64444	0.00823275
ITGA5	3.44163	1.47793	8.01446	0.00416056
ITGBL1	2.35708	1.55033	3.58366	6.04179e-05
ITPR1	6.10776	2.55339	14.6099	4.76967e-05
JAZF1	7.0787	3.04028	16.4814	5.66052e-06
KATNAL1	11.8368	4.64229	30.1812	2.28356e-07
KCNE3	0.479979	0.289586	0.795547	0.00441106
KCNJ8	3.8796	2.29464	6.55932	4.19672e-07
KCNN2	3.87743	2.03224	7.398	3.93328e-05
KDELC1	3.63155	1.70393	7.73981	0.00083682
KIAA1462	2.87378	1.45633	5.67083	0.00233496
KIAA1522	0.21177	0.075342	0.595237	0.00324145
KIAA1804	0.303512	0.145064	0.635027	0.00154808
KIF16B	0.231874	0.088486	0.607618	0.00294345
KLF5	0.154928	0.0851545	0.281872	1.01586e-09
KLHL5	7.45194	3.2982	16.8369	1.36851e-06
KRTCAP3	0.312014	0.180585	0.539094	2.98669e-05
L3HYPDH	3.37271	1.41132	8.05998	0.00623705
LACTB2	0.339754	0.193535	0.596445	0.000170095
LAMA2	7.60944	3.43295	16.867	5.81999e-07
LAMA5	3.85104	1.54561	9.59524	0.00379435
LAMB1	4.7795	2.00804	11.3761	0.000406753
LAMB2	4.04822	1.8848	8.69488	0.000337089
LAMC1	17.1638	6.60531	44.6001	5.38672e-09
LBH	3.02423	1.65898	5.51302	0.000303529
LDLRAD3	3.14867	1.68105	5.89756	0.000340718
LEPRE1	3.36149	1.37452	8.22077	0.00788071
LGALS1	4.72188	2.34778	9.4967	1.33704e-05
LLGL2	0.213313	0.074079	0.614245	0.00419485
LOXL1	2.51129	1.43485	4.39528	0.001263
LPAR1	2.81889	1.30716	6.07892	0.00821448
LPAR5	0.208921	0.0764025	0.571289	0.00228242
LPIN2	0.20425	0.0744249	0.560539	0.00204398
LPL	2.5271	1.53376	4.16376	0.000273922
LPPR4	3.15781	1.90313	5.23966	8.56011e-06
LRIG3	0.187357	0.0825942	0.425001	6.137e-05
LRP12	2.78922	1.35943	5.72277	0.00515193
LRRC32	3.89886	1.90643	7.97361	0.00019334
LRRCC1	0.209266	0.077822	0.562725	0.00194046
LSAMP	3.23456	1.34537	7.77655	0.00872073
LTBP1	4.25061	2.4376	7.41206	3.38513e-07
LTBP2	2.64469	1.49107	4.69085	0.00088009
MAGED2	10.6419	3.49049	32.4451	3.21338e-05
MAGEH1	5.73	2.96968	11.0561	1.93219e-07
MAL2	0.184492	0.0861404	0.395136	1.3649e-05
MAMLD1	9.30692	3.99861	21.6622	2.27466e-07
MANSC1	0.203063	0.081003	0.509049	0.000673984
MAP3K7CL	4.90932	2.26359	10.6474	5.62055e-05
MATN3	3.12521	2.02325	4.82735	2.79708e-07
MBOAT1	0.267418	0.128194	0.557842	0.000438344
MCAM	4.87972	2.71839	8.7595	1.09524e-07
MCC	4.23061	1.78598	10.0214	0.00104518
MCU	0.299297	0.152774	0.586348	0.000438312
MEF2C	5.86458	2.51081	13.6981	4.37135e-05
MFAP2	2.08474	1.21638	3.57302	0.0075279
MFAP5	1.65744	1.16534	2.35734	0.0049336
MFSD3	0.194459	0.0754771	0.501005	0.000695614
MFSD6	0.328279	0.153372	0.702655	0.00411987
MGAT4B	0.25724	0.095684	0.691575	0.00712732
MGC24103	2.11103	1.38423	3.21945	0.000520537
MOXD1	3.19288	1.57209	6.48465	0.00132061
MS4A14	6.36876	2.58365	15.6991	5.76966e-05
MXRA8	4.52575	1.92888	10.6188	0.000521004
MYADM	4.43703	1.83412	10.7339	0.000947445
MYCT1	6.67039	2.59175	17.1676	8.33999e-05
MYH10	2.88635	1.78973	4.65489	1.3801e-05
MYL6B	4.05718	1.45386	11.3221	0.00748073
MYO5B	0.129873	0.0533327	0.316261	6.95415e-06
MYO5C	0.364044	0.198441	0.667847	0.00109875
MYO6	0.159452	0.0605628	0.41981	0.000201406
NAPRT	0.268946	0.137748	0.525104	0.000119617
NAT14	4.05775	1.72702	9.53392	0.00131065
NDN	3.17824	1.98777	5.08168	1.37151e-06
NDP	2.28548	1.35404	3.85766	0.00196978
NEDD4	3.38497	1.54847	7.39957	0.00224463
NES	15.9015	6.67177	37.8997	4.29744e-10
NEURL1B	2.39961	1.24713	4.61708	0.00875797
NID2	2.32331	1.31755	4.09681	0.00358117
NPTX2	2.59438	1.54969	4.34334	0.000287706
NR3C1	4.56313	2.14639	9.70103	7.98743e-05
NR4A3	2.87672	1.31871	6.27548	0.0079276
NREP	14.8523	5.33109	41.3782	2.45214e-07
NUAK1	3.51768	1.83176	6.75529	0.00015809
NXF3	0.201783	0.0645875	0.630409	0.00589101
NXN	2.20448	1.32476	3.66839	0.00234767
OCLN	0.400037	0.199585	0.80181	0.0098061
OLFM1	2.66238	1.27678	5.55168	0.00901105
OLFML1	3.3787	1.86521	6.12029	5.90867e-05
OLFML2A	2.41763	1.2504	4.67445	0.00868366
OLFML2B	2.50496	1.46997	4.26866	0.000734087
OLFML3	2.75967	1.61735	4.7088	0.00019642
OR7E14P	0.294693	0.161409	0.538034	6.94899e-05
PALLD	3.58035	1.6901	7.58469	0.000867945
PAM	3.27145	1.42896	7.48963	0.00503785
PCDH17	2.52417	1.28068	4.97501	0.0074822
PCDH18	5.95305	2.35658	15.0382	0.000161312
PCOLCE	2.14774	1.23084	3.74768	0.00712037
PCSK5	2.24136	1.22699	4.09431	0.00865437
PDGFC	2.39313	1.30976	4.37258	0.00454794
PDGFRB	3.40233	1.70367	6.79466	0.000521079
PDGFRL	1.87006	1.22196	2.86192	0.00393575
PEAR1	6.47279	2.75712	15.1959	1.79359e-05
PEX7	0.263383	0.102432	0.677236	0.0056264
PHC1	12.0438	4.66381	31.1019	2.73112e-07
PIP5K1B	0.126826	0.0501919	0.320465	1.26475e-05
PJA1	8.42879	2.8768	24.6957	0.000101671
PKD2	4.46051	2.52432	7.8818	2.63421e-07
PLAT	2.93404	1.58758	5.42248	0.000592609
PLEKHA7	0.259955	0.107121	0.630847	0.00289713
PLEKHO1	3.08174	1.56286	6.07676	0.0011585
PLOD2	2.97352	1.60383	5.51292	0.000540704
PLS1	0.306826	0.165903	0.567452	0.000165857
PLSCR4	2.28144	1.35477	3.84194	0.00192325
PLTP	2.74586	1.48934	5.06248	0.00121159
PLXDC1	4.32456	1.81071	10.3284	0.000978603
PLXDC2	2.19619	1.25302	3.8493	0.00600061
PMM2	0.188365	0.0611021	0.580692	0.00365848
PNMA2	2.53325	1.28069	5.01087	0.00756614
PPAP2B	5.89363	2.56996	13.5157	2.80294e-05
PPARG	0.3826	0.230438	0.635238	0.000203961
PPP1R1B	0.524128	0.369934	0.742591	0.000278891
PRELID2	0.138635	0.0589014	0.326301	6.05907e-06
PRKAR2B	2.19755	1.38149	3.49565	0.000885755
PRKD1	10.3192	4.20226	25.34	3.54289e-07
PRLR	0.183075	0.056311	0.595205	0.00476523
PRR15	0.393601	0.219224	0.70668	0.00179227
PRR15L	0.279714	0.148076	0.528378	8.64476e-05
PRSS23	6.8374	2.98773	15.6474	5.33613e-06
PTGR2	0.285142	0.124657	0.652234	0.00295611
PTHLH	4.53219	1.82466	11.2573	0.00113182
PTPN13	13.2334	5.13524	34.1022	8.91513e-08
PTPN3	0.221133	0.0855649	0.571495	0.00184008
PTPRM	5.89964	2.87723	12.097	1.26874e-06
PTRF	4.3632	2.44517	7.78576	6.15961e-07
PXDN	3.05171	1.66755	5.58481	0.000296507
RAB11FIP4	0.1572	0.0576066	0.428977	0.000303414
RAB31	2.6309	1.46434	4.72681	0.00121306
RAI14	5.79851	2.78558	12.0703	2.618e-06
RAPGEFL1	0.190455	0.0659639	0.549894	0.00217369
RASL12	6.45419	2.85116	14.6104	7.69801e-06
RBMS1	5.23489	2.43189	11.2686	2.31831e-05
RDX	5.71849	2.55832	12.7823	2.14842e-05
RGL1	4.76067	2.13701	10.6055	0.000134433
RHBDL2	0.463036	0.277479	0.77268	0.00320806
RHOJ	7.20999	3.2409	16.0399	1.28452e-06
RILPL1	13.53	5.2887	34.6135	5.47205e-08
RNF217	12.476	4.84034	32.1568	1.7472e-07
ROBO1	2.4552	1.35673	4.44306	0.00299681
RP11-164P12.4	0.173428	0.0604002	0.497965	0.00113175
RP11-1L12.3	0.536059	0.338711	0.848391	0.00777072
RP11-250B2.6	0.191755	0.0728991	0.504396	0.000817136
RP11-498C9.15	0.255542	0.10598	0.61617	0.00237922
RP3-406A7.7	0.282208	0.124616	0.639094	0.00241769
RP4-680D5.8	0.373037	0.18061	0.770483	0.00771006
RRAGD	2.04686	1.22577	3.41797	0.00617951
RSPH1	0.33951	0.20264	0.568827	4.08495e-05
RSPO3	1.53328	1.12492	2.08988	0.00683165
RUNDC3B	2.56477	1.57141	4.18609	0.000164426
S100A14	0.610135	0.424967	0.875986	0.00741742
S1PR1	4.38341	1.92822	9.96478	0.000420274
SACS	2.39586	1.32479	4.33285	0.00384786
SDC2	3.9808	2.24551	7.05709	2.25488e-06
SELM	3.51684	1.96769	6.28562	2.19099e-05
SERPINE2	4.01916	1.80773	8.93591	0.000644136
SERPINF1	2.36641	1.46198	3.83037	0.000455502
SERPINI1	2.57679	1.4366	4.6219	0.00149697
SFRP2	1.52722	1.1755	1.98419	0.00152102
SGIP1	4.1105	2.05137	8.23655	6.71658e-05
SGMS1	0.151898	0.0574378	0.401706	0.000145839
SGPP2	0.319404	0.171064	0.59638	0.000340499
SH2D4A	0.207385	0.0905597	0.474918	0.000198167
SH3BP5	4.07797	1.85996	8.94096	0.000449355
SH3RF1	0.215521	0.0726024	0.639776	0.00570086
SH3RF3	6.36567	3.25899	12.4338	6.00838e-08
SIPA1L2	3.42379	1.37313	8.53697	0.00828621
SLC12A2	0.4133	0.231927	0.736512	0.00272241
SLC24A3	2.21598	1.34382	3.6542	0.00182114
SLC25A15	0.19572	0.077017	0.497376	0.000608824
SLC26A11	6.67193	2.78322	15.9939	2.09381e-05
SLC35A3	0.116521	0.0519791	0.261203	1.79437e-07
SLC45A4	0.253128	0.0909554	0.704451	0.00851765
SNCAIP	2.46058	1.30752	4.63051	0.0052524
SOCS6	0.19031	0.0819742	0.441819	0.000112999
SOX17	4.58954	1.98142	10.6307	0.000377167
SOX7	3.00779	1.58307	5.71469	0.000771753
SOX9	0.396719	0.21177	0.743193	0.00389346
SPAG1	0.427107	0.226282	0.806164	0.00867116
SPARC	3.50093	1.86582	6.56896	9.52376e-05
SPARCL1	3.66289	2.20377	6.0881	5.4976e-07
SPESP1	1.93494	1.20249	3.11356	0.00653388
SPIRE1	3.41064	1.51313	7.68772	0.00308841
SPOCK1	1.55473	1.13083	2.13751	0.0065882
SPON1	2.36593	1.39818	4.00351	0.00133257
SRGAP2C	4.76625	1.99983	11.3595	0.000425049
ST3GAL1	3.25355	1.48064	7.14932	0.00331344
ST6GALNAC3	3.65087	1.83667	7.25708	0.000220414
ST6GALNAC5	3.94701	1.95391	7.97321	0.000129656
STEAP4	2.48898	1.35607	4.56836	0.00325027
STK39	0.211055	0.0887697	0.501793	0.000430752
STOM	4.43424	1.49171	13.1811	0.00737415
STON1	5.29853	2.61789	10.7241	3.56579e-06
SUGCT	4.3147	2.24464	8.29383	1.15989e-05
SV2A	4.76329	2.13045	10.6498	0.000143334
SYT11	9.57075	3.56518	25.6928	7.35865e-06
TACC1	3.66766	1.6198	8.30453	0.00182917
TBC1D9	4.93713	1.99984	12.1886	0.000534056
TC2N	0.181901	0.0882953	0.374742	3.80865e-06
TCF4	4.1772	2.06499	8.44991	6.97107e-05
TENM4	3.47282	1.55803	7.74087	0.00233282
TGFB1I1	3.66081	2.32299	5.76911	2.24475e-08
TGFBI	2.83753	1.56163	5.1559	0.000619802
THBD	3.31609	1.73329	6.34428	0.000292779
THBS1	3.45309	1.48934	8.00613	0.00387274
THSD7A	3.58941	1.90176	6.77471	8.03718e-05
TIMP1	2.63982	1.41346	4.93021	0.00232133
TIMP2	4.29574	2.06189	8.94972	9.93275e-05
TIMP3	2.53908	1.42902	4.51145	0.00148707
TM4SF18	2.89423	1.51779	5.51892	0.00125111
TMEM171	0.211496	0.101541	0.440518	3.3275e-05
TMEM246	0.367147	0.184627	0.730103	0.00427861
TMEM255A	1.77057	1.15123	2.72311	0.00929099
TMEM45B	0.37769	0.229885	0.620528	0.000121197
TMEM47	3.39462	2.15699	5.34235	1.27486e-07
TMEM54	0.269791	0.124996	0.582315	0.000845308
TMPRSS2	0.271238	0.116769	0.630049	0.00241121
TNC	2.38063	1.48486	3.81679	0.000316534
TOR4A	0.269078	0.106815	0.677836	0.00535496
TPD52	0.223134	0.119119	0.417977	2.81366e-06
TPRN	0.239029	0.0861413	0.663271	0.00598814
TPST1	5.22792	2.50244	10.9218	1.08168e-05
TRIM31	0.507658	0.320274	0.804676	0.00391877
TRIM6	3.15846	1.79818	5.54773	6.29165e-05
TRPS1	2.83202	1.45352	5.51787	0.00222136
TSHZ3	3.44723	1.91436	6.20749	3.72597e-05
TSPAN13	0.205734	0.0769868	0.549787	0.00161712
TSPAN15	0.126447	0.0431913	0.370187	0.000161192
TSPAN8	0.360321	0.1741	0.74573	0.00594981
TSTA3	0.227558	0.109293	0.473795	7.61173e-05
TTC7B	3.79816	2.04199	7.06471	2.50134e-05
TTLL12	0.248723	0.0891937	0.693584	0.00783197
TUBA1A	4.93046	2.47647	9.81617	5.59632e-06
TUBB6	5.45881	3.11541	9.56491	3.01141e-09
TUSC3	3.79962	2.20568	6.5454	1.50408e-06
TWIST1	1.89764	1.28438	2.80373	0.00129704
UBE2E2	4.33799	2.29278	8.20758	6.4692e-06
UBE2Q2	3.78515	1.63678	8.75339	0.0018589
UQCRC1	0.146333	0.0507928	0.421582	0.000371046
VASN	4.54924	2.11117	9.80287	0.000109882
VCAN	2.3765	1.38332	4.08277	0.00171737
VGLL3	2.33399	1.41933	3.8381	0.000838292
VIM	4.45875	2.17514	9.13984	4.46692e-05
VMP1	2.37286	1.27585	4.41314	0.00634379
WBP5	2.77491	1.33515	5.76722	0.00625039
WWC3	4.10684	2.09599	8.04688	3.84988e-05
ZNF331	2.55678	1.5079	4.33527	0.000493133
ZNF423	3.55502	2.11052	5.98818	1.8646e-06
ZNF521	2.31304	1.38342	3.86734	0.001386
ZNF532	6.90919	2.95618	16.1482	8.10693e-06
ZNF542P	5.15272	2.84007	9.34855	6.87598e-08
ZNF670	0.278019	0.108565	0.711968	0.0076293
